# Supplementary material for: Distinct changes in global brain synchronization in different motor subtypes of Parkinson’s disease
Source: Front Neurosci. 2023 Oct 18;17:1170225. doi: 10.3389/fnins.2023.1170225 (PMC10618346; doi:10.3389/fnins.2023.1170225)
Supplement: Supplementary file 1 [file Table_1.XLSX]

## Sheet: Sheet1
TD group(51)	number	name	sex	age	education	UPDRS	UPDRS-3
	084	ài lè qún	2	40	9	46	31
	091	wén mínɡ huá	1	52	9	12	6
	093	liú shū yīnɡ	2	68	4	24	17
	101	yánɡ shì rónɡ	1	65	12	14	6
	102	dīnɡ wéi xiónɡ	1	65	14	18	8
	106	lǐ yào nán	1	51	6	55	34
	108	ɡǔ bǎo zhū	2	70	2	20	9
	118	yú huá shān	1	70	12	35	23
	135	tónɡ yuè lán	2	56	6	19	12
	136	lǐ xì kē	1	63	2	14	9
	137	yì mín qiánɡ	2	56	9	18	13
	138	zhānɡ ài yún	2	49	6	12	9
	142	pān xiù zhēn	2	47	5	14	10
	143	rèn xīn huá	1	52	10	4	2
	144	liú yǒnɡ ɡuānɡ	1	68	0	33	28
	149	wú zōnɡ yǒu	1	52	7	10	7
	151	wèi jiā ɡǔ	1	70	6	5	3
	153	sūn shuānɡ zhī	2	52	10	6	4
	155	wén yǒu liánɡ	1	56	5	8	6
	158	huánɡ lì xūn	1	47	9	2	1
	163	yáo zǐ é	2	65	5	12	8
	164	zhān zhènɡ kūn	1	67	4	9	4
	165	xiāo dí huī	2	56	8	15	6
	169	wánɡ fānɡ ài	2	52	7	19	8
	170	chén ɡuān zhū	1	65	1	11	2
	174	jiānɡ ɡuì lín	1	53	6	52	34
	177	wānɡ yǒnɡ	1	41	12	8	4
	178	yáo hónɡ wǔ	1	45	9	32	19
	179	lǐ mín qiánɡ	1	67	12	11	3
	181	zhào jūn	2	47	9	25	9
	182	shé kǎi xiǎo	2	58	12	21	17
	187	zhānɡ qīnɡ mínɡ	1	57	9	35	21
	188	jiě xuě méi	2	71	3	12	7
	189	lǐ liánɡ shàn	2	56	6	13	7
	190	zhānɡ móu quán	1	65	16	36	24
	191	chén qīnɡ jiāo	2	65	2	59	37
	192	wānɡ wěi mín	1	57	16	13	8
	203	wánɡ xīn yīnɡ	2	57	9	24	19
	205	cénɡ xián lín	1	52	9	36	26
	207	lónɡ xiān mínɡ	2	66	4	70	46
	211	tónɡ tiān bǎo	1	57	4	96	71
	212	táo bì fán	1	61	7	30	20
	213	jiǎnɡ cái wànɡ	1	70	3	46	31
	218	máo cháo xūn	1	65	6	95	63
	219	lóu mínɡ huá	2	65	6	18	8
	220	xiànɡ shuǐ huā	2	57	0	10	8
	221	jiǎnɡ xiānɡ ān	1	58	7	34	27
	222	kuānɡ pínɡ	1	64	16	5	3
	223	yánɡ xiǎo fēi	2	60	8	22	14
	232	kānɡ jūn	1	50	14	11	9
	233	hú qiān lǐ	1	64	7	10	2
ARD group (39)	085	chén qí línɡ	1	46	12	25	15
	087	zhōu liánɡ ɡuó	1	59	9	27	18
	090	xú zhōnɡ pínɡ	2	45	12	20	12
	092	chén zé zhònɡ	2	55	6	39	23
	096	dài yù yīnɡ	2	64	7	54	35
	107	zhōnɡ xiǎo xiānɡ	2	52	6	41	24
	109	xiè shū yuán	2	63	12	25	10
	110	hè rùn háo	1	54	9	66	46
	113	pénɡ zhuānɡ bīnɡ	1	78	7	60	38
	114	yì xiānɡ méi	2	64	5	46	21
	115	pénɡ sānɡ yīnɡ	2	62	3	27	10
	129	zhènɡ zhì zhōnɡ	1	54	6	40	30
	130	liú fènɡ xiánɡ	1	60	5	25	22
	134	lǐ jiàn jūn	1	48	9	14	10
	140	cénɡ xiánɡ lín	1	52	9	16	11
	141	lǚ yǒnɡ hónɡ	1	62	4	16	7
	145	yì zhèn huá	1	75	4	13	4
	146	liú xuǎn mínɡ	1	65	9	23	15
	147	huánɡ mǎn táo	2	61	5	62	40
	148	fàn ài wén	2	56	12	5	2
	154	wānɡ táo yuán	2	66	5	21	11
	157	cuī mínɡ shí	1	46	12	8	6
	159	zhū lí huā	2	45	2	49	31
	160	wánɡ xì yīnɡ	2	68	5	42	31
	162	lǐ lónɡ zhuānɡ	2	61	2	39	20
	176	yuán mǎn yīnɡ	2	34	2	46	30
	183	wánɡ dōnɡ jú	2	71	4	79	47
	184	chén zé lián	2	58	9	45	30
	185	zhānɡ xiǎn yì	1	53	3	25	16
	186	lǐ bái yù	2	55	7	66	48
	194	zhènɡ shí yǒu	1	47	7	30	20
	202	zhōu chūn 俤	2	54	3	14	13
	208	wú yīnɡ xiǎn	1	38	4	63	44
	209	lǐ rú yì	1	61	12	14	9
	210	xiāo ɡānɡ yún	1	53	12	54	30
	224	luó jūn pínɡ	1	63	4	18	12
	225	luó xiónɡ	1	31	16	10	7
	228	wén zhēn yuán	2	73	3	89	68
	234	yánɡ qí zhēn	2	46	5	14	6
HC group(56)	HC003	chén sài qiú	1	49	6
	HC004	luó mínɡ cái	1	51	10
	HC005	fānɡ jú zhī	2	50	6
	HC006	lǐ jīn línɡ	2	61	2
	HC008	xiāo qī ɡuānɡ	1	55	6
	HC010	lù yì	2	49	9
	HC011	wánɡ qiánɡ ɡuó	1	68	3
	HC012	zhōu yú mínɡ	2	61	1
	HC013	zhōu xīn huá	2	61	7
	HC014	sònɡ xì é	2	61	3
	HC015	chén xīn huá	1	54	9
	HC016	liú jiàn liánɡ	2	53	9
	HC017	chén qiū méi	2	49	11
	HC018	suǒ zhèn dōnɡ	1	49	8
	HC019	liú ài shān	1	71	6
	HC021	shènɡ jìn jūn	2	64	9
	HC022	tán zhì qí	1	79	9
	HC023	tán dìnɡ yīnɡ	2	70	4
	HC024	liánɡ ɡuó qīnɡ	1	70	9
	HC025	hú qiánɡ huī	1	62	6
	HC026	pénɡ duān shènɡ	1	61	12
	HC027	chén wèi ɡuǎnɡ	1	61	12
	HC028	yōnɡ jiàn xīn	2	61	12
	HC030	liú é ɡū	2	64	2
	HC032	dènɡ xiǎo lán	2	60	0
	HC033	dǒnɡ shuānɡ huà	2	55	8
	HC034	lán jiē táo	1	60	12
	HC035	tián zhènɡ lán	2	58	3
	HC036	tán ɡuǎnɡ tínɡ	1	79	15
	HC037	zhōu xuě huā	2	50	8
	HC038	chén ɡuó qiánɡ	1	48	9
	HC039	liú fēi yīnɡ	2	52	9
	HC040	liú lì jūn	2	62	11
	HC041	xiónɡ hé zhēn	2	55	7
	HC042	yáo jiàn chūn	1	59	9
	HC043	liú měi lián	2	57	9
	HC044	huánɡ tiě qiáo	1	56	6
	HC045	ráo xuān	2	50	16
	HC046	xiànɡ wǎn rónɡ	2	44	6
	HC047	ɡāo xiá xiánɡ	2	51	5
	HC049	lǐ cǎi yún	2	51	9
	HC050	zhānɡ xīn yuè	1	47	5
	HC051	wánɡ ɡuì lán	2	46	8
	HC052	zhānɡ xīn huá	2	50	12
	HC053	jiǎnɡ jiàn pínɡ	1	55	9
	HC054	wánɡ xiǎo pínɡ	2	48	15
	HC055	lǐ yīnɡ	1	51	12
	HC056	yáo xiǎo hónɡ	2	66	9
	HC057	lǐ bì lán	2	53	11
	HC058	cénɡ jīn é	2	52	13
	HC059	yǐn cǎi pínɡ	2	55	12
	HC060	liú zhōnɡ dé	1	54	4
	HC061	xiànɡ ài lín	1	54	8.5
	HC062	chén jiàn jiā	1	56	7
	HC063	wén qún yīnɡ	2	45	7
	HC064	lǐ kē huī	2	48	11
